# Supplementary material for: A one health approach for integrated vector management monitoring and evaluation
Source: One Health. 2024 Dec 18;20:100954. doi: 10.1016/j.onehlt.2024.100954 (PMC11732561; doi:10.1016/j.onehlt.2024.100954)
Supplement: Supplementary file 1 — Excel® spreadsheet with scoring questionnaire: Once scoring is completed in the first sheet (column “E”), each output is generated using a specific combination of the scores and automatically calculated. [file mmc1.xlsx]

## Sheet: Calculation score
		Calculation of scores
		EvIVM guide					The columns to be completed by the evaluators are in yellow
No.		Are resources sufficient for	Criterion	Score		The score corresponds to:	Comment(s) or reference(s) to supplement / justify the answer
		Section 1: VC objectives and management
		Section 1.A: VC management and definition of objectives
1.1		Has the VC strategy defined for the territory in question been described and formalized in a document, is it in line with the territory’s needs, and is it responsive to the entomo-epidemiological context and its possible changes?	-	-	-	-	-
	1.1.1	The VC strategy has been defined and formalized	Int. consistency	1	1	One or more documents detail the VC strategy and its objectives, but formalising the strategy requires major improvements (in terms of presentation and/or frequency of updating)
	1.1.2	The objectives of the VC strategy are in line with the territory's needs	Relevance	1	1	The objectives of the VC strategy are not entirely in line with the territory's needs and the target vector. Objectives have been defined for some aspects of the strategy, but major improvements are needed
	1.1.3	The VC strategy is adaptive	Flexibility	1	1	The VC strategy is not very proactive, its objectives and actions evolve over time in an inconsistent manner that is not sufficiently responsive in relation to needs, and major improvements are needed
1.2		Are the objectives of the VC strategy achievable?	Feasibility	1	1	Only some of the objectives of the VC strategy are achievable									0
1.3		Have the vector-related issues encountered in the territory in question been integrated into an overall public health strategy?	Ext. consistency	NA	0	There is only one vector-related issue (affecting human health) in the territory in question, and the control strategy put in place to combat it is the one being assessed here									1
1.4		Is there a VC steering committee*?	-	-	-	-	-								2
	1.4.1	There is a clearly formalized VC steering committee	Int. consistency	1	1	There is a steering committee, but major improvements are needed to ensure that it operates more effectively (mainly in terms of its formalisation or operation)									3
	1.4.2	The composition of the steering committee is representative of all stakeholders	Ext. consistency	1	1	A small number of stakeholders concerned by VC are represented on the steering committee									NA
	1.4.3	The steering committee is adaptive	Flexibility	1	1	The steering committee is not very proactive, the frequency of its meetings evolves over time in an inconsistent manner that is not sufficiently responsive in relation to needs, and major improvements are needed
1.5		Is there a scientific and technical committee* for VC?	-	-	-	-	-
	1.5.1	There is a clearly formalized scientific and technical committee	Relevance	1	1	There is a scientific and technical committee, but major improvements are needed to ensure that it operates more effectively (particularly in terms of its formalisation or powers)
	1.5.2	The composition of the scientific and technical committee is relevant	Effectiveness	1	1	Only a minority of the scientific and technical skills needed are represented on the scientific and technical committee
	1.5.3	The scientific and technical committee is adaptive and functional	Flexibility	1	1	The scientific and technical committee is not very proactive, the frequency of its meetings evolves over time in an inconsistent manner that is not sufficiently responsive in relation to needs, and major improvements are needed
1.6		Are there performance indicators for guiding the VC strategy?	Effectiveness	1	1	Performance indicators* are used to guide the VC strategy, but major improvements need to be made
		Section 1.B: Identification and consideration of stakeholders' expectations
1.7		Have the expectations of the main stakeholders* with regard to VC been identified and taken into account in the VC strategy?	-	-	-	-	-
	1.7.1	A dialogue has been established with stakeholders* to identify their expectations	Acceptability	1	1	The VC strategy provides for and ensures dialogue with a representative of a small number of stakeholders*
	1.7.2	Expectations are reassessed adaptively over time	Flexibility	1	1	Stakeholders'* expectations with regard to the VC strategy are reassessed over time in a manner that is not sufficiently responsive in relation to needs, and major improvements are needed
	1.7.3	Stakeholder expectations have been taken into account in the VC objectives	Ext. consistency	1	1	Most of the stakeholders' expectations are taken into account, but major improvements are needed
1.8		Does the strategy enjoy a satisfactory level of acceptability among the public and the different stakeholders*?	Acceptability	1	1	The level of acceptability of the strategy among the population and the different stakeholders is not satisfactory enough, and the strategy requires major improvements if it is to fully meet the expectations of the population and the different stakeholders
		Section 1.C: Quality policy
1.9		Is there a VC quality policy in place, and is it being implemented satisfactorily?	-	-	-	-	-
	1.9.1	The actions that make up the VC strategy (surveillance, reporting of cases, treatments, etc.) have been formalized in procedures	Effectiveness	1	1	A small number of VC actions (surveillance, reporting of cases, treatments, etc.) are covered by formalised procedures* that include all the sections identified as necessary and whose content is correctly detailed and adapted to different situations.
	1.9.2	The procedures are known and accessible to those involved	Int. consistency	1	1	Only a minority of the players concerned are familiar with the procedures OR they do not have easy access to the documents
	1.9.3	The procedures are simple and can be carried out by the workers involved	Feasibility	1	1	The workers in the scheme in question are proficient in only a few technical conditions of the procedures
		Section 2: Implementation of VC
		Section 2.A: Planning, implementation and follow-up of actions taken
2.1		Is there an employee responsible for internally facilitating and coordinating the implementation and follow-up of VC actions within the lead entity?	Effectiveness	1	1	One or more people are responsible for internally facilitating and coordinating the implementation and follow-up of VC actions, but major improvements need to be made to the scheme
2.2		Are there tools for planning and following up on actions under the VC strategy?	Effectiveness	1	1	There are tools and indicators for planning and following up actions, but major improvements need to be made to the scheme
2.3		Are the actions carried out in line with the objectives set out in the VC strategy?	Relevance	1	1	Only a minority of the objectives are covered by the conditions/actions of the VC strategy
		Section 2.B: Institutional communication, communication to the general public, community mobilisation
2.4		Has an institutional communication strategy been defined, planned and implemented?	-	-	-	-	-
	2.4.1	An institutional communication strategy has been implemented	Ext. consistency	1	1	An institutional communication strategy has indeed been implemented, but not satisfactorily, and major improvements are needed
	2.4.2	Institutional communication initiatives are well suited to the local context	Relevance	1	1	The institutional communication initiatives are not well suited to the local context (target vector, consideration of the acceptability of the strategy, socio-economic issues, local languages, cultural practices, etc.), and major improvements are needed
	2.4.3	Institutional communication is adaptive	Flexibility	1	1	Institutional communication is reassessed over time in a consistent manner that is not sufficiently responsive in relation to needs, and major improvements are needed
2.5		Has a strategy of communication with the general public* been defined, planned and implemented?	-	-	-	-	-
	2.5.1	A strategy of communication with the general public* has been implemented	Effectiveness	1	1	A strategy of communication to the general public has indeed been implemented, but not satisfactorily, and major improvements are needed
	2.5.2	Communication initiatives for the general public* are well suited to the local context	Relevance	1	1	The communication initiatives to the general public are not well suited to the local context (target vector, consideration of the acceptability of the strategy, socio-economic issues, local languages, cultural practices, etc.), and major improvements are needed
	2.5.3	Communication with the general public* is adaptive	Flexibility	1	1	Communication to the general public is reassessed over time in an inconsistent manner that is not sufficiently responsive in relation to needs, and major improvements are needed
2.6		Has a community mobilization* strategy been defined, planned and implemented?	-	-	-	-	-
	2.6.1	A community mobilization* strategy has been implemented	Effectiveness	1	1	A community mobilisation strategy has indeed been implemented, but not satisfactorily, and major improvements are needed
	2.6.2	Community mobilization* initiatives are well suited to the local context	Relevance	1	1	The community mobilisation initiatives are not well suited to the local context (target vector, consideration of the acceptability of the strategy, socio-economic issues, local languages, cultural practices, etc.), and major improvements are needed
	2.6.3	Community mobilization* is adaptive	Flexibility	1	1	Community mobilisation is reassessed over time in a consistent manner that is not sufficiently responsive in relation to needs, and major improvements are needed
2.7		Are the types of players called on for community mobilization* likely to meet the territory’s needs in terms of VC?	Relevance	1	1	The types of players called on for community mobilisation* do not really meet the territory's needs in terms of VC, and major improvements need to be made to the scheme.
		Section 2.C: Intra- and inter-sectoral collaboration, internal communication and information
2.8		Have the conditions for intra-* and inter-sectoral collaboration and internal* communication between the players involved in managing and implementing VC been formalized?	-	-	-	-	-
	2.8.1	There are links between VC manager and local authorities	Int. consistency	1	1	There is informal communication, enabling loosely structured exchanges of information between the two players
	2.8.2	There are links between VC manager and Prefecture	Int. consistency	1	1	There is informal communication, enabling loosely structured exchanges of information between the two players
	2.8.3	There are links between VC manager and external communication player	Int. consistency	1	1	There is informal communication, enabling loosely structured exchanges of information between the two players
	2.8.4	There are links between VC manager and community mobilization players	Int. consistency	1	1	There is informal communication, enabling loosely structured exchanges of information between the two players
	2.8.5	There are links between VC manager and VC operator	Int. consistency	1	1	There is informal communication, enabling loosely structured exchanges of information between the two players
	2.8.6	There are links between VC manager and cross-border inspection posts (ports, airports, etc.)	Int. consistency	1	1	There is informal communication, enabling loosely structured exchanges of information between the two players
	2.8.7	There are links between VC manager and epidemiological surveillance player	Int. consistency	1	1	There is informal communication, enabling loosely structured exchanges of information between the two players
	2.8.8	There are links between VC manager and healthcare professionals	Int. consistency	1	1	There is informal communication, enabling loosely structured exchanges of information between the two players
	2.8.9	There are links between VC manager and poison control and monitoring centre	Int. consistency	1	1	There is informal communication, enabling loosely structured exchanges of information between the two players
	2.8.10	There are links between VC manager and private companies (tourism, garden centres, etc.)	Int. consistency	1	1	There is informal communication, enabling loosely structured exchanges of information between the two players
	2.8.11	There are links between VC manager and Regional Directorate for the Environment, Planning and Housing	Int. consistency	1	1	There is informal communication, enabling loosely structured exchanges of information between the two players
	2.8.12	There are links between VC manager and Regional Directorate of Food, Agriculture and Forestry	Int. consistency	1	1	There is informal communication, enabling loosely structured exchanges of information between the two players
	2.8.13	There are links between VC operator and epidemiological surveillance player	Int. consistency	1	1	There is informal communication, enabling loosely structured exchanges of information between the two players
	2.8.14	There are links between VC operator and cross-border inspection posts (ports, airports, etc.)	Int. consistency	1	1	There is informal communication, enabling loosely structured exchanges of information between the two players
	2.8.15	There are links between VC operator and community mobilization players	Int. consistency	1	1	There is informal communication, enabling loosely structured exchanges of information between the two players
	2.8.16	There are links between community mobilization players and associations	Int. consistency	1	1	There is informal communication, enabling loosely structured exchanges of information between the two players
	2.8.17	There are links between community mobilization players and external communication player	Int. consistency	1	1	There is informal communication, enabling loosely structured exchanges of information between the two players
	2.8.18	There are links between Prefecture and external communication player	Int. consistency	1	1	There is informal communication, enabling loosely structured exchanges of information between the two players
	2.8.19	There are links between Prefecture and exceptional reinforcements	Int. consistency	1	1	There is informal communication, enabling loosely structured exchanges of information between the two players
	2.8.20	There are links between Prefecture and the Regional Directorate of Food, Agriculture and Forestry	Int. consistency	1	1	There is informal communication, enabling loosely structured exchanges of information between the two players
	2.8.21	There are links between Prefecture and service tasked with evaluating the impacts of VC	Int. consistency	1	1	There is informal communication, enabling loosely structured exchanges of information between the two players
	2.8.22	There are links between Prefecture and local authorities	Int. consistency	1	1	There is informal communication, enabling loosely structured exchanges of information between the two players
	2.8.23	There are links between Regional Directorate of Food, Agriculture and Forestry and biodiversity actors (ex: beekeepers, fish farmers, bird watchers, etc.)	Int. consistency	1	1	There is informal communication, enabling loosely structured exchanges of information between the two players
	2.8.24	There are links between healthcare professionals and epidemiological surveillance player	Int. consistency	1	1	There is informal communication, enabling loosely structured exchanges of information between the two players
	2.8.25	There are links between local authorities and mosquito eradication operators	Int. consistency	1	1	There is informal communication, enabling loosely structured exchanges of information between the two players
	2.8.26	Other?	Int. consistency	1	1	There is informal communication, enabling loosely structured exchanges of information between the two players
	2.8.27	Other?	Int. consistency	1	1	There is informal communication, enabling loosely structured exchanges of information between the two players
	2.8.28	Other?	Int. consistency	1	1	There is informal communication, enabling loosely structured exchanges of information between the two players
2.9		Do the conditions for intra- and inter-sectoral collaboration between the various VC players and other players involved evolve over time to take into account (potential) changes in context?	Flexibility	1	1	The conditions for intra- and inter-sectoral* collaboration and the players involved change slightly according to the situation, but with major delays in relation to the changes in the situation OR some adjustments are planned where necessary, but major inconsistencies are observed
2.10		Do the conditions for intra- and inter-sectoral* collaboration between the various VC players and other players involved evolve over time to take into account (potential) changes in context?	-	-	-	-	-
	2.10.1	Are the players involved in implementing VC satisfied with their roles and assignments?	Acceptability	1	1	The player in question is not really satisfied with their role and assignments in the VC strategy
	2.10.2	VC manager	Acceptability	1	1	The player in question is not really satisfied with their role and assignments in the VC strategy
	2.10.3	VC operator	Acceptability	1	1	The player in question is not really satisfied with their role and assignments in the VC strategy
	2.10.4	Epidemiological surveillance player	Acceptability	1	1	The player in question is not really satisfied with their role and assignments in the VC strategy
	2.10.5	External communication player	Acceptability	1	1	The player in question is not really satisfied with their role and assignments in the VC strategy
	2.10.6	Community mobilization player	Acceptability	1	1	The player in question is not really satisfied with their role and assignments in the VC strategy
	2.10.7	Associations	Acceptability	1	1	The player in question is not really satisfied with their role and assignments in the VC strategy
	2.10.8	Public catering	Acceptability	1	1	The player in question is not really satisfied with their role and assignments in the VC strategy
	2.10.9	Mosquito eradication operator	Acceptability	1	1	The player in question is not really satisfied with their role and assignments in the VC strategy
	2.10.10	Prefecture	Acceptability	1	1	The player in question is not really satisfied with their role and assignments in the VC strategy
	2.10.11	Regional Directorate of Food, Agriculture and Forestry	Acceptability	1	1	The player in question is not really satisfied with their role and assignments in the VC strategy
	2.10.12	Regional Directorate for the Environment, Planning and Housing	Acceptability	1	1	The player in question is not really satisfied with their role and assignments in the VC strategy
	2.10.13	Exceptional reinforcements	Acceptability	1	1	The player in question is not really satisfied with their role and assignments in the VC strategy
	2.10.14	Beekeepers	Acceptability	1	1	The player in question is not really satisfied with their role and assignments in the VC strategy
	2.10.15	Private companies (tourism, etc.)	Acceptability	1	1	The player in question is not really satisfied with their role and assignments in the VC strategy
	2.10.16	Poison control and monitoring centres	Acceptability	1	1	The player in question is not really satisfied with their role and assignments in the VC strategy
	2.10.17	Healthcare professionals	Acceptability	1	1	The player in question is not really satisfied with their role and assignments in the VC strategy
	2.10.18	Ports and airports	Acceptability	1	1	The player in question is not really satisfied with their role and assignments in the VC strategy
	2.10.19	Other?	Acceptability	1	1	The player in question is not really satisfied with their role and assignments in the VC strategy
	2.10.20	Other?	Acceptability	1	1	The player in question is not really satisfied with their role and assignments in the VC strategy
		Section 2.D: Integrated surveillance
		Section 2.D.1: Entomological surveillance
2.11		Is active entomological surveillance* carried out effectively to meet the objectives set out in the VC strategy?	Effectiveness	1	1	There is entomological surveillance, but major improvements need to be made to the scheme
		Section 2.D.2: Epidemiological surveillance of human cases
2.12		Is epidemiological surveillance of human cases carried out effectively to meet the objectives set out in the VC strategy?	Effectiveness	1	1	There is human epidemiological surveillance, but major improvements need to be made to the scheme
		Section 2.D.3: Epidemiological surveillance of animal populations (that play a role in the epidemiological cycle of the disease) OPTIONAL (only IF ZOONOSIS)
2.13		Is epidemiological surveillance of animal populations that play a role in the epidemiological cycle of the zoonotic vector-borne disease in question carried out effectively to meet the objectives set out in the VC strategy?	Effectiveness	1	1	There is animal epidemiological surveillance, but major improvements need to be made to the scheme
		Section 2.D.4: Socio-behavioural monitoring of human populations
2.14		Has an evaluation been conducted of the socio-behavioural*changes made (ex: after an awareness campaig) by target populations to take into account the recommendations and preventive measures set out as part of the VC strategy?	Effectiveness	1	1	There is monitoring of socio-behavioural changes*, but major improvements need to be made to the scheme
		Section 2.D.5: Monitoring of resistance to biocides in the vector in question
2.15		Is resistance to biocides* (insecticide and repellents) in the vector in question being monitored for the different species targeted by VC?	Effectiveness	1	1	There is monitoring of resistance to biocides, but major improvements need to be made to the scheme
		Section 2.D.6: Monitoring of the unintended effects of VC
2.16		Are the possible unintended effects of VC on the environment and biodiversity being monitored?	Impact	1	1	There is monitoring of the possible unintended effects of VC on the environment and biodiversity, but major improvements need to be made to the scheme
2.17		Are the possible effects of occupational exposure and working conditions on the health of field workers tasked with VC operations being monitored?	Impact	1	1	There is monitoring of the possible effects of occupational exposure and working conditions on the health of field workers tasked with VC operations, but major improvements need to be made to the scheme
		Section 2.E: Operations
2.18		Are the actions taken to control the proliferation of mosquitoes (preventive control) carried out appropriately to meet the objectives of the VC strategy?	Effectiveness	1	1	Preventive control is not carried out effectively enough, and major improvements need to be made to the strategy
2.19		Are VC operations around cases carried out appropriately to meet the objectives of the VC strategy?	Effectiveness	1	1	VC operations around cases are not carried out effectively enough, and major improvements need to be made to the strategy
2.20		Does the type of VC operation evolve over time to take into account changes in context?	Flexibility	1	1	The type of VC operation changes slightly according to the situation, but major inconsistencies are observed. The type of VC operation changes with major delays in relation to changes in the situation.
2.21		Are the tools and techniques used (or planned) for VC operations around cases in line with the local context and stakeholders’ expectations?	Relevance	1	1	Major changes need to be made to the VC tools and techniques used (or planned) for operations around cases, to bring them more in line with the objectives of the VC strategy and the entomo-epidemiological context
		Section 2.F: Measures taken to protect the environment, biodiversity and health
2.22		Is VC implemented in such a way as to limit any unintended effects on the environment and health?	-	-	-	-	-
	2.22.1	Protection of the environment, biodiversity and agricultural areas covered by a quality certification	Impact	1	1	The VC is implemented in such a way as to try and limit its possible effects on the environment (taking account of protected areas, etc.), biodiversity (taking account of protected species* and non-target species, etc.) and agricultural areas covered by a quality certification (organic farming, quality labels, protected designation of origin, etc.), but major improvements are needed
	2.22.2	Protection of the human population	Impact	1	1	The VC is implemented in such a way as to try and limit its possible effects on the general population, but major improvements are needed
	2.22.3	Limiting the emergence of resistance to biocides	Impact	1	1	The VC is implemented in such a way as to try and limit the emergence of resistance to insecticides, but major improvements are needed
2.23		Have measures been implemented to protect VC workers and/or mosquito eradication workers from occupational risks?	Impact	1	1	Field workers (ARS, operators, local authorities, etc.) benefit from training, information and protection against occupational risks, but these need major improvements
		Section 2.G: Human, material and/or financial resources allocated to VC
2.24		Are the human, material and/or financial resources allocated to VC sufficient to achieve the objectives of the VC strategy?	-	-	-	-	-
	2.24.1	Are resources sufficient for management of VC?	Feasibility	1	1	The question of financial, material and human resources is a major constraint for conducting actions in the domain in question.
	2.24.2	Are resources sufficient for animation and monitoring of actions?	Feasibility	1	1	The question of financial, material and human resources is a major constraint for conducting actions in the domain in question.
	2.24.3	Are resources sufficient for internal communication?	Feasibility	1	1	The question of financial, material and human resources is a major constraint for conducting actions in the domain in question.
	2.24.4	Are resources sufficient for external communication?	Feasibility	1	1	The question of financial, material and human resources is a major constraint for conducting actions in the domain in question.
	2.24.5	Are resources sufficient for community mobilization?	Feasibility	1	1	The question of financial, material and human resources is a major constraint for conducting actions in the domain in question.
	2.24.6	Are resources sufficient for entomological surveillance?	Feasibility	1	1	The question of financial, material and human resources is a major constraint for conducting actions in the domain in question.
	2.24.7	Are resources sufficient for epidemiological surveillance in humans?	Feasibility	1	1	The question of financial, material and human resources is a major constraint for conducting actions in the domain in question.
	2.24.8	Are resources sufficient for epidemiological surveillance in animals?	Feasibility	1	1	The question of financial, material and human resources is a major constraint for conducting actions in the domain in question.
	2.24.9	Are resources sufficient for monitoring of resistance to insecticides?	Feasibility	1	1	The question of financial, material and human resources is a major constraint for conducting actions in the domain in question.
	2.24.10	Are resources sufficient for monitoring of behaviour (ex:behavioral change of the human population after an awareness campaign)?	Feasibility	1	1	The question of financial, material and human resources is a major constraint for conducting actions in the domain in question.
	2.24.11	Are resources sufficient for monitoring of unintended impacts on the environment and biodiversity?	Feasibility	1	1	The question of financial, material and human resources is a major constraint for conducting actions in the domain in question.
	2.24.12	Are resources sufficient for monitoring of unintended impacts on workers’ health?	Feasibility	1	1	The question of financial, material and human resources is a major constraint for conducting actions in the domain in question.
	2.24.13	Are resources sufficient for treatment around cases?	Feasibility	1	1	The question of financial, material and human resources is a major constraint for conducting actions in the domain in question.
	2.24.14	Other?	Feasibility	1	1	The question of financial, material and human resources is a major constraint for conducting actions in the domain in question.
	2.24.15	Other?	Feasibility	1	1	The question of financial, material and human resources is a major constraint for conducting actions in the domain in question.
	2.24.16	Other?	Feasibility	1	1	The question of financial, material and human resources is a major constraint for conducting actions in the domain in question.
		Section 3: Integration of the different components of VC
3.1		Are the various surveillance systems integrated, and do they interact satisfactorily?	-	-	-	-	-
	3.1.1	Are the results of active entomological surveillance* used to evaluate and adjust VC?	Int. consistency	1	1	There is a link between the different surveillance systems in question, but the flow of information does not meet all the VC objectives AND/OR the stakeholders' expectations and the information/results from the first system are rarely (or can rarely be) taken into account by the second system. Major improvements are needed.
	3.1.2	Are the results of active entomological surveillance* used to adjust monitoring of resistance to insecticides?	Int. consistency	1	1	There is a link between the different surveillance systems in question, but the flow of information does not meet all the VC objectives AND/OR the stakeholders' expectations and the information/results from the first system are rarely (or can rarely be) taken into account by the second system. Major improvements are needed.
	3.1.3	Are the results of active entomological surveillance* used to adjust epidemiological surveillance in humans?	Int. consistency	1	1	There is a link between the different surveillance systems in question, but the flow of information does not meet all the VC objectives AND/OR the stakeholders' expectations and the information/results from the first system are rarely (or can rarely be) taken into account by the second system. Major improvements are needed.
	3.1.4	Are the results of active entomological surveillance* used to adjust epidemiological surveillance in animals?	Int. consistency	1	1	There is a link between the different surveillance systems in question, but the flow of information does not meet all the VC objectives AND/OR the stakeholders' expectations and the information/results from the first system are rarely (or can rarely be) taken into account by the second system. Major improvements are needed.
	3.1.5	Are the results of active entomological surveillance* used to adjust behavioural monitoring (ex: to know risk perception evolution)	Int. consistency	1	1	There is a link between the different surveillance systems in question, but the flow of information does not meet all the VC objectives AND/OR the stakeholders' expectations and the information/results from the first system are rarely (or can rarely be) taken into account by the second system. Major improvements are needed.
	3.1.6	Are the human epidemiological surveillance activities adapted according to the results of entomological and/or animal surveillance?	Int. consistency	1	1	There is a link between the different surveillance systems in question, but the flow of information does not meet all the VC objectives AND/OR the stakeholders' expectations and the information/results from the first system are rarely (or can rarely be) taken into account by the second system. Major improvements are needed.
	3.1.7	Are the human epidemiological surveillance activities adapted according to the results of epidemiological surveillance in animals?	Int. consistency	1	1	There is a link between the different surveillance systems in question, but the flow of information does not meet all the VC objectives AND/OR the stakeholders' expectations and the information/results from the first system are rarely (or can rarely be) taken into account by the second system. Major improvements are needed.
	3.1.8	Are the animal epidemiological surveillance activities adapted according to the results of epidemiological surveillance in humans?	Int. consistency	1	1	There is a link between the different surveillance systems in question, but the flow of information does not meet all the VC objectives AND/OR the stakeholders' expectations and the information/results from the first system are rarely (or can rarely be) taken into account by the second system. Major improvements are needed.
	3.1.9	Are the animal epidemiological surveillance activities adapted according to the results of human epidemiological and/or entomological surveillance?	Int. consistency	1	1	There is a link between the different surveillance systems in question, but the flow of information does not meet all the VC objectives AND/OR the stakeholders' expectations and the information/results from the first system are rarely (or can rarely be) taken into account by the second system. Major improvements are needed.
	3.1.10	Are the results of epidemiological surveillance in humans used to evaluate and adjust the VC strategy?	Int. consistency	1	1	There is a link between the different surveillance systems in question, but the flow of information does not meet all the VC objectives AND/OR the stakeholders' expectations and the information/results from the first system are rarely (or can rarely be) taken into account by the second system. Major improvements are needed.
	3.1.11	Are the results of epidemiological surveillance in humans used to evaluate and adjust VC implementation?	Int. consistency	1	1	There is a link between the different surveillance systems in question, but the flow of information does not meet all the VC objectives AND/OR the stakeholders' expectations and the information/results from the first system are rarely (or can rarely be) taken into account by the second system. Major improvements are needed.
	3.1.12	Are the results of socio-behavioural monitoring* used to evaluate and adjust VC?	Int. consistency	1	1	There is a link between the different surveillance systems in question, but the flow of information does not meet all the VC objectives AND/OR the stakeholders' expectations and the information/results from the first system are rarely (or can rarely be) taken into account by the second system. Major improvements are needed.
	3.1.13	Are the results of monitoring of resistance to biocides used to evaluate and adjust the VC strategy?	Int. consistency	1	1	There is a link between the different surveillance systems in question, but the flow of information does not meet all the VC objectives AND/OR the stakeholders' expectations and the information/results from the first system are rarely (or can rarely be) taken into account by the second system. Major improvements are needed.
	3.1.14	Is the analysis of the unintended effects of VC on the abiotic environment (water, soil) used to evaluate and adjust the VC strategy?	Int. consistency	1	1	There is a link between the different surveillance systems in question, but the flow of information does not meet all the VC objectives AND/OR the stakeholders' expectations and the information/results from the first system are rarely (or can rarely be) taken into account by the second system. Major improvements are needed.
	3.1.15	Is the analysis and consideration of the unintended effects of VC on biotic environments and biodiversity used to evaluate and adjust the VC strategy?	Int. consistency	1	1	There is a link between the different surveillance systems in question, but the flow of information does not meet all the VC objectives AND/OR the stakeholders' expectations and the information/results from the first system are rarely (or can rarely be) taken into account by the second system. Major improvements are needed.
	3.1.16	Other?	Int. consistency	1	1	There is a link between the different surveillance systems in question, but the flow of information does not meet all the VC objectives AND/OR the stakeholders' expectations and the information/results from the first system are rarely (or can rarely be) taken into account by the second system. Major improvements are needed.
	3.1.17	Other?	Int. consistency	1	1	There is a link between the different surveillance systems in question, but the flow of information does not meet all the VC objectives AND/OR the stakeholders' expectations and the information/results from the first system are rarely (or can rarely be) taken into account by the second system. Major improvements are needed.

## Sheet: Graphics output 1
	Graphic output 1: Summary analysis by functional section
	Section	Score obtained	Max. total	% achieved			% of sub-section objective achieved			% of section objective achieved
	Section 1: VC objectives and management	18	54	0.333333	0.666667					Section 1: VC objectives and management
	Section 1.A: VC management and definition of objectives	11	33	0.333333	0.666667
	Section 1.B: Identification and consideration of stakeholders' expectations	4	12	0.333333	0.666667
	Section 1.C: Quality policy	3	9	0.333333	0.666667
	Section 2: Implementation of VC	93	279	0.333333	0.666667					Section 2: Implementation of VC
	Section 2.A: Planning, implementation and follow-up of actions taken	3	9	0.333333	0.666667
	Section 2.B: Institutional communication, communication to the general public, community mobilisation	10	30	0.333333	0.666667
	Section 2.C: Intra- and inter-sectoral collaboration, internal communication and information	49	147	0.333333	0.666667
	Section 2.D: Integrated surveillance	7	21	0.333333	0.666667
	Section 2.E: Operations	4	12	0.333333	0.666667					Section 3: Integration of the different components of VC
	Section 2.F: Measures taken to protect the environment, biodiversity and health	4	12	0.333333	0.666667
	Section 2.G: Human, material and/or financial resources allocated to VC	16	48	0.333333	0.666667
	Section 3: Integration of the different components of VC	17	51	0.333333	0.666667
		Check	384	384
		Cells D21 and E21 are green if the values are equal.

## Sheet: Graphics output 2
Graphic output 2: Radar chart analysis based on 8 criteria
						Criterion	Score obtained	Max. total	% satisfaction with criterion					Effectiveness: describes the achievement of objectives. It measures the match between the objectives set at the outset and the results achieved (hence the importance of having clear objectives at the start).
						Int. consistency	48	144	0.333333					Internal consistency: coherence between different actions of the strategy, between impacts at different time scales.
						Acceptability	22	66	0.333333					Feasibility: are the strategy objectives really achievable, taking into account the context, resources and planned objectives?
						Feasibility	18	54	0.333333					Flexibility: ability to adapt the scheme over time and at a given moment. Criterion relating to system resilience (resilience includes flexibility and sustainability /viability) '--> One Health aspect? Environmental, financial and human viability.
						Effectiveness	14	42	0.333333					Relevance: the extent to which the objectives of the action correspond to the beneficiaries' expectations and the territory's needs (adapted to the local context). (Should the vectors be controlled?)
						Relevance	8	24	0.333333					Impact: evaluates the way in which the possible repercussions and consequences of the VC strategy (whether positive or negative, foreseen or unforeseen) can be anticipated in the medium and long term.
						Flexibility	9	27	0.333333					Acceptability: is the strategy accepted by the target population?
						Impact	6	18	0.333333					External consistency or complementarity: does the strategy/programme actually meet a need, and how many structures are working to meet it? Do these structures complement or compete with each other?
						Ext. consistency	3	9	0.333333

## Sheet: Menu déroulant
No.	Score	Corresponds to:
1.1.1	0	The VC strategy is not at all formalised. It is essential to begin formalising the VC strategy.
1.1.1	1	One or more documents detail the VC strategy and its objectives, but formalising the strategy requires major improvements (in terms of presentation and/or frequency of updating)
1.1.1	2	One or more documents detail the VC strategy and its objectives, but formalising the strategy requires minor improvements (in terms of presentation and/or frequency of updating)
1.1.1	3	A VC strategy has been defined; it has been detailed in the various technical areas that make it up (operations, community mobilisation and communication, surveillance, operational research, etc.) and formalised in one or more documents (such as an ORSEC plan, regulations, charter or agreement); the document(s) detailing the VC strategy clearly specify(ies) its objectives and is/are updated and/o…
1.1.2	0	No objectives have been defined
1.1.2	1	The objectives of the VC strategy are not entirely in line with the territory's needs and the target vector. Objectives have been defined for some aspects of the strategy, but major improvements are needed
1.1.2	2	The objectives of the VC strategy are generally in line with the territory's needs and the target vector. Objectives have been defined for several aspects of the strategy, but minor improvements are needed
1.1.2	3	The objectives of the VC strategy are in line with the territory's needs and the target vector. Objectives have been defined for each aspect of the strategy
1.1.3	NA	There have been no contextual changes, or the entomo-epidemiological situation has not evolved since the date on which the strategy and its objectives were defined (this is the most common case in metropolitan France for arboviral diseases)
1.1.3	0	The VC strategy is not at all proactive and needs to be revised
1.1.3	1	The VC strategy is not very proactive, its objectives and actions evolve over time in an inconsistent manner that is not sufficiently responsive in relation to needs, and major improvements are needed
1.1.3	2	The VC strategy is fairly proactive, its objectives and actions evolve over time in a fairly consistent manner that is reasonably responsive in relation to needs, but minor improvements are needed
1.1.3	3	The VC strategy is highly proactive, its objectives and actions evolve over time in a consistent manner that is sufficiently responsive in relation to needs (it evolves with each change in the epidemiological situation)
1.2	0	The objectives of the VC strategy are not achievable. The VC strategy must imperatively be revised
1.2	1	Only some of the objectives of the VC strategy are achievable
1.2	2	Most of the objectives of the VC strategy are achievable
1.2	3	All the objectives of the VC strategy defined for each of the aspects of the strategy (whether or not they are defined by regulations) appear to be achievable given the local context and the material, human and/or financial resources devoted to them
1.3	NA	There is only one vector-related issue (affecting human health) in the territory in question, and the control strategy put in place to combat it is the one being assessed here
1.3	0	There is no consistent approach to the various vector-related issues
1.3	1	The different vector-related issues are not all covered by appropriate strategies OR there are major inconsistencies with regard to how the various strategies are interlinked within a comprehensive, integrated VC policy
1.3	2	All the vector-related issues are fully addressed by strategies tailored to each one, but there are minor inconsistencies with regard to how the various strategies are interlinked within a comprehensive, integrated VC policy
1.3	3	All the vector-related issues (affecting human health) encountered in the territory are fully addressed by appropriate strategies, and all these strategies are consistent and integrated within an overall strategy
1.4.1	0	There is no VC steering committee
1.4.1	1	There is a steering committee, but major improvements are needed to ensure that it operates more effectively (mainly in terms of its formalisation or operation)
1.4.1	2	There is a steering committee, but minor improvements are needed to ensure that it operates more effectively (mainly in terms of its formalisation or operation)
1.4.1	3	There is a clearly identified steering committee and its operation has been formalised. Its powers and operation have been defined and planned
1.4.2	0	None of the stakeholders concerned by VC are represented on the steering committee
1.4.2	1	A small number of stakeholders concerned by VC are represented on the steering committee
1.4.2	2	Most of the stakeholders concerned by VC are represented on the steering committee
1.4.2	3	The main categories of stakeholders concerned by VC are all represented on the steering committee. The composition of the steering committee ensures the representation and representativeness of the stakeholders involved in VC
1.4.3	NA	There have been no contextual changes, or the entomo-epidemiological situation has not evolved since the date on which the strategy and its objectives were defined (this is the most common case in metropolitan France for arboviral diseases)
1.4.3	0	The steering committee is not at all proactive. The strategy needs to be revised.
1.4.3	1	The steering committee is not very proactive, the frequency of its meetings evolves over time in an inconsistent manner that is not sufficiently responsive in relation to needs, and major improvements are needed
1.4.3	2	The steering committee is fairly proactive, the frequency of its meetings evolves over time in a fairly consistent manner that is reasonably responsive in relation to needs, but minor improvements are needed
1.4.3	3	The steering committee is highly proactive, the frequency of its meetings evolves over time in a consistent manner that is sufficiently responsive in relation to needs (in particular with each change in the epidemiological situation, or at least once a year)
1.5.1	0	There is no scientific and technical committee
1.5.1	1	There is a scientific and technical committee, but major improvements are needed to ensure that it operates more effectively (particularly in terms of its formalisation or powers)
1.5.1	2	There is a scientific and technical committee, but minor improvements are needed to ensure that it operates more effectively (particularly in terms of its formalisation or powers)
1.5.1	3	There is a clearly identified scientific and technical committee, and its powers have been formalised and well defined: in particular, it ensures that the VC strategy is scientifically in line with the territory's needs and stakeholders'* expectations
1.5.2	0	The scientific and technical committee's composition does not enable it to provide scientific and technical support for the scheme
1.5.2	1	Only a minority of the scientific and technical skills needed are represented on the scientific and technical committee
1.5.2	2	Most of the scientific and technical skills needed are represented on the scientific and technical committee
1.5.2	3	The scientific and technical committee is made up of competent, multidisciplinary experts who can provide scientific and technical support for all the components of the scheme
1.5.3	NA	There have been no contextual changes, or the entomo-epidemiological situation has not evolved since the date on which the strategy and its objectives were defined (this is the most common case in metropolitan France for arboviral diseases)
1.5.3	0	The scientific and technical committee is not at all proactive. The strategy needs to be revised.
1.5.3	1	The scientific and technical committee is not very proactive, the frequency of its meetings evolves over time in an inconsistent manner that is not sufficiently responsive in relation to needs, and major improvements are needed
1.5.3	2	The scientific and technical committee is fairly proactive, the frequency of its meetings evolves over time in a fairly consistent manner that is reasonably responsive in relation to needs, but minor improvements are needed
1.5.3	3	The scientific and technical committee is highly proactive, the frequency of its meetings evolves over time in a consistent manner that is sufficiently responsive in relation to needs (at least twice a year and each time the VC strategy is updated)
1.6	0	No performance indicators* are used to guide the VC strategy. The VC strategy must imperatively be revised
1.6	1	Performance indicators* are used to guide the VC strategy, but major improvements need to be made
1.6	2	Performance indicators* are used to guide the VC strategy, but minor improvements need to be made
1.6	3	Performance indicators* have been developed or identified for the various objectives of the VC strategy (entomological, epidemiological, behavioural changes, etc.) and can be calculated. Indicators are calculated at a frequency tailored to the context (epidemiological, entomological and socio-economic) and at least once a year. They are interpreted by the team tasked with implementing the VC stra…
1.7.1	0	The VC strategy does not provide for or ensure any dialogue with stakeholders*
1.7.1	1	The VC strategy provides for and ensures dialogue with a representative of a small number of stakeholders*
1.7.1	2	The VC strategy provides for and ensures dialogue with a representative of most categories of stakeholders*
1.7.1	3	The VC strategy provides for and ensures dialogue with at least one representative of the main categories of stakeholders*
1.7.2	NA	There have been no contextual changes, or the entomo-epidemiological situation has not evolved since the date on which the strategy and its objectives were defined (this is the most common case in metropolitan France for arboviral diseases)
1.7.2	0	Stakeholders'* expectations with regard to the VC strategy are not at all assessed proactively
1.7.2	1	Stakeholders'* expectations with regard to the VC strategy are reassessed over time in a manner that is not sufficiently responsive in relation to needs, and major improvements are needed
1.7.2	2	Stakeholders'* expectations with regard to the VC strategy are reassessed over time in a manner that is reasonably responsive in relation to needs, but minor improvements are needed
1.7.2	3	Stakeholders'* expectations with regard to the VC strategy are known (identification of needs) and are reassessed over time as often as necessary to take account of contextual changes (mainly due to the entomo-epidemiological situation)
1.7.3	0	Stakeholders' expectations are not at all taken into account. The strategy needs to be revised
1.7.3	1	Most of the stakeholders' expectations are taken into account, but major improvements are needed
1.7.3	2	Most of the stakeholders' expectations are taken into account, but minor improvements are needed
1.7.3	3	Stakeholders' expectations are clearly taken into account in the VC objectives (idea of satisfaction). Where necessary, a mediation process is put in place to define objectives that are satisfactory to all the stakeholders, in an approach that calls on each party's accountability
1.8	0	The level of acceptability of the strategy among the public and the different stakeholders is not at all satisfactory. The strategy needs to be revised.
1.8	1	The level of acceptability of the strategy among the population and the different stakeholders is not satisfactory enough, and the strategy requires major improvements if it is to fully meet the expectations of the population and the different stakeholders
1.8	2	The level of acceptability of the strategy among the population and the different stakeholders is satisfactory, but the strategy needs minor improvements if it is to fully meet the expectations of the population and the different stakeholders.
1.8	3	The level of acceptability of the strategy among the population and the different stakeholders is very satisfactory (idea of approval and support).
1.9.1	0	None of the actions in the VC strategy are covered by procedures
1.9.1	1	A small number of VC actions (surveillance, reporting of cases, treatments, etc.) are covered by formalised procedures* that include all the sections identified as necessary and whose content is correctly detailed and adapted to different situations.
1.9.1	2	The majority of VC actions (surveillance, reporting of cases, treatments, etc.) are covered by formalised procedures* that include all the sections identified as necessary and whose content is correctly detailed and adapted to different situations.
1.9.1	3	Each VC action (surveillance, reporting of cases, treatments, etc.) is covered by a formalised procedure* that includes all the sections identified as necessary and whose content is correctly detailed and adapted to different situations. Actions that have not been formalised but have been carried out and contribute to VC can also be highlighted
1.9.2	0	The players concerned are not familiar with the procedures
1.9.2	1	Only a minority of the players concerned are familiar with the procedures OR they do not have easy access to the documents
1.9.2	2	Most of the players concerned are familiar with the procedures and have easy access to the documents
1.9.2	3	All the players concerned are familiar with the procedures and have easy access to the documents
1.9.3	0	Workers are not proficient in any of the procedures
1.9.3	1	The workers in the scheme in question are proficient in only a few technical conditions of the procedures
1.9.3	2	The workers in the scheme in question are proficient in most of the technical conditions of the procedures
1.9.3	3	The procedures are simple and understood by all the workers involved (sheets containing a limited amount of information, etc.). All the workers in the scheme in question are fully proficient in the technical conditions of the procedures
2.1	0	There is no employee responsible for internally facilitating and coordinating the implementation and follow-up of VC actions within the ARS. The VC strategy must imperatively be revised
2.1	1	One or more people are responsible for internally facilitating and coordinating the implementation and follow-up of VC actions, but major improvements need to be made to the scheme
2.1	2	One or more people are responsible for internally facilitating and coordinating the implementation and follow-up of VC actions, but minor improvements need to be made to the scheme
2.1	3	An ARS employee has been clearly identified and formally assigned to facilitating, coordinating and following up VC actions. The employee does indeed carry out activities* to internally facilitate, coordinate and follow up the VC strategy (planning operations, internal communication, relations with internal partners, meetings, etc.), in conjunction with their operator, where necessary.
2.2	0	There are no tools or indicators for planning and following up the actions of the VC strategy. The strategy must imperatively be revised.
2.2	1	There are tools and indicators for planning and following up actions, but major improvements need to be made to the scheme
2.2	2	There are tools and indicators for planning and following up actions, but minor improvements need to be made to the scheme
2.2	3	There are tools and indicators (dashboards, monitoring/results/achievement indicators for planned actions) for planning and following up actions* for most of the actions that make up the VC strategy. These tools and indicators are known to all the players concerned and are updated at a frequency that meets the needs of the scheme (at least once a year).
2.3	0	The conditions/actions of the VC strategy do not meet the objectives of the scheme. The VC strategy must imperatively be revised
2.3	1	Only a minority of the objectives are covered by the conditions/actions of the VC strategy
2.3	2	Most of the objectives are covered by the conditions/actions of the VC strategy
2.3	3	The actions carried out are fully in line with the objectives (regulatory and other) set out in the VC strategy
2.4.1	0	No external communication strategy has been implemented. The strategy must imperatively be revised
2.4.1	1	An institutional communication strategy has indeed been implemented, but not satisfactorily, and major improvements are needed
2.4.1	2	An institutional communication strategy has indeed been implemented fairly satisfactorily, but minor improvements are needed
2.4.1	3	An institutional communication strategy has indeed been implemented satisfactorily. This may be based on written or oral materials intended for external VC partners, tools for presenting the activities and results of the VC strategy, the Internet, social media, activities carried out during meetings intended for partners, or any other communication media
2.4.2	0	The institutional communication initiatives are not at all suited to the local context (target vector, consideration of the acceptability of the strategy, socio-economic issues, local languages, cultural practices, etc.) OR there is no institutional communication
2.4.2	1	The institutional communication initiatives are not well suited to the local context (target vector, consideration of the acceptability of the strategy, socio-economic issues, local languages, cultural practices, etc.), and major improvements are needed
2.4.2	2	The institutional communication initiatives are fairly well suited to the local context (target vector, consideration of the acceptability of the strategy, socio-economic issues, local languages, cultural practices, etc.), but minor improvements are needed
2.4.2	3	The institutional communication initiatives are fully suited to the local context (target vector, consideration of the acceptability of the strategy, socio-economic issues, local languages, cultural practices, etc.)
2.4.3	NA	There have been no contextual changes, or the entomo-epidemiological situation has not evolved since the date on which the strategy and its objectives were defined (this is the most common case in metropolitan France for arboviral diseases)
2.4.3	0	Institutional communication is not at all proactive. It does not evolve over time according to the situation
2.4.3	1	Institutional communication is reassessed over time in a consistent manner that is not sufficiently responsive in relation to needs, and major improvements are needed
2.4.3	2	Institutional communication is reassessed over time in a consistent manner that is reasonably responsive in relation to needs, but minor improvements are needed
2.4.3	3	Institutional communication is proactive and generally evolves over time in a consistent manner that is sufficiently responsive to changes in the entomo-epidemiological situation. The institutional communication strategy is approved at least once a year at the start of the vector season, or whenever there is a change in the epidemiological situation
2.5.1	0	No strategy of communication to the general public has been implemented. The strategy must imperatively be revised
2.5.1	1	A strategy of communication to the general public has indeed been implemented, but not satisfactorily, and major improvements are needed
2.5.1	2	A strategy of communication to the general public has indeed been implemented fairly satisfactorily, but minor improvements are needed
2.5.1	3	A strategy of communication to the general public has indeed been implemented satisfactorily. It may be based on various actions aimed at many different target audiences
2.5.2	0	The communication initiatives to the general public are not at all suited to the local context (target vector, consideration of the acceptability of the strategy, socio-economic issues, local languages, cultural practices, etc.) OR there is no communication to the general public
2.5.2	1	The communication initiatives to the general public are not well suited to the local context (target vector, consideration of the acceptability of the strategy, socio-economic issues, local languages, cultural practices, etc.), and major improvements are needed
2.5.2	2	The communication initiatives to the general public are fairly well suited to the local context (target vector, consideration of the acceptability of the strategy, socio-economic issues, local languages, cultural practices, etc.), but minor improvements are needed
2.5.2	3	The communication initiatives to the general public are fully suited to the local context (target vector, consideration of the acceptability of the strategy, socio-economic issues, local languages, cultural practices, etc.)
2.5.3	NA	There have been no contextual changes, or the entomo-epidemiological situation has not evolved since the date on which the strategy and its objectives were defined (this is the most common case in metropolitan France for arboviral diseases)
2.5.3	0	Communication to the general public is not at all proactive. It does not evolve over time according to the situation
2.5.3	1	Communication to the general public is reassessed over time in an inconsistent manner that is not sufficiently responsive in relation to needs, and major improvements are needed
2.5.3	2	Communication to the general public is reassessed over time in a consistent manner that is generally reasonably responsive in relation to needs, but minor improvements are needed
2.5.3	3	Communication to the general public is proactive and generally evolves over time in a consistent manner that is sufficiently responsive to changes in the entomo-epidemiological situation. The strategy of communication to the general public is approved at least once a year at the start of the vector season, or whenever there is a change in the epidemiological situation
2.6.1	0	No community mobilisation strategy has been implemented. The strategy must imperatively be revised
2.6.1	1	A community mobilisation strategy has indeed been implemented, but not satisfactorily, and major improvements are needed
2.6.1	2	A community mobilisation strategy has indeed been implemented fairly satisfactorily, but minor improvements are needed
2.6.1	3	A community mobilisation strategy has indeed been implemented satisfactorily. It may be based on various actions aimed at many different target audiences
2.6.2	0	The community mobilisation initiatives are not at all suited to the local context (target vector, consideration of the acceptability of the strategy, socio-economic issues, local languages, cultural practices, etc.) OR there is no community mobilisation
2.6.2	1	The community mobilisation initiatives are not well suited to the local context (target vector, consideration of the acceptability of the strategy, socio-economic issues, local languages, cultural practices, etc.), and major improvements are needed
2.6.2	2	The community mobilisation actions are fairly well suited to the local context (target vector, consideration of the acceptability of the strategy, socio-economic issues, local languages, cultural practices, etc.), but minor improvements are needed
2.6.2	3	The community mobilisation actions are fully suited to the local context (target vector, consideration of the acceptability of the strategy, socio-economic issues, local languages, cultural practices, etc.)
2.6.3	NA	There have been no contextual changes, or the entomo-epidemiological situation has not evolved since the date on which the strategy and its objectives were defined (this is the most common case in metropolitan France for arboviral diseases)
2.6.3	0	Community mobilisation is not at all proactive. It does not evolve over time according to the situation
2.6.3	1	Community mobilisation is reassessed over time in a consistent manner that is not sufficiently responsive in relation to needs, and major improvements are needed
2.6.3	2	Community mobilisation is reassessed over time in a consistent manner that is reasonably responsive in relation to needs, but minor improvements are needed
2.6.3	3	Community mobilisation is proactive and generally evolves over time in a consistent manner that is sufficiently responsive to changes in the entomo-epidemiological situation. The community mobilisation strategy is approved at least once a year at the start of the vector season, or whenever there is a change in the epidemiological situation
2.7	0	The types of players called on for community mobilisation* are not likely to meet the territory's needs in terms of VC. The strategy must imperatively be revised.
2.7	1	The types of players called on for community mobilisation* do not really meet the territory's needs in terms of VC, and major improvements need to be made to the scheme.
2.7	2	The types of players called on for community mobilisation* are generally likely to meet the territory's needs in terms of VC, but minor improvements need to be made to the scheme.
2.7	3	The types of players called on for community mobilisation fully meet the territory's needs in terms of VC. This means that community mobilisation* actions involve most of the players concerned (municipal authorities, operators, neighbourhood associations, service clubs, public establishments for intermunicipal cooperation – EPCI, national education authority, tourism professionals, private compan…
2.8	NA	There is no need to establish a link between the players in question
2.8	0	There is no relationship between the two players in question
2.8	1	There is informal communication, enabling loosely structured exchanges of information between the two players
2.8	2	The organisational conditions for facilitation between the two players in question AND the communication and facilitation tools* (local coordination meetings*, minutes distributed, email, web, telephone, etc.) are adapted to enable vertical (top-down and bottom-up) and/or horizontal (but not formalised) communication
2.8	3	The links between the two players in question are specified in a document (ORSEC plan, regulations, public procurement contract, other contract, charter, agreement, etc.) that leaves no ambiguity as to the relationship between them (mainly with regard to the quality, quantity and meaning of the information they are required to exchange)
2.9	NA	There have been no contextual changes, or the entomo-epidemiological situation has not evolved since the date on which the strategy and its objectives were defined (this is the most common case in metropolitan France for arboviral diseases)
2.9	0	There is no link between the conditions for intra- and inter-sectoral* collaboration, the players involved and changes in the situation. There are no plans to adapt the conditions for intra- and inter-sectoral* collaboration or the players involved in the event of a change in the situation. The VC strategy must imperatively be revised
2.9	1	The conditions for intra- and inter-sectoral* collaboration and the players involved change slightly according to the situation, but with major delays in relation to the changes in the situation OR some adjustments are planned where necessary, but major inconsistencies are observed
2.9	2	The conditions for intra- and inter-sectoral* collaboration and the players involved generally change according to the situation, but with a responsiveness that does not fully meet needs OR adjustments are planned where necessary, but minor inconsistencies are observed
2.9	3	The conditions for intra- and inter-sectoral* collaboration and the players involved evolve over time in a consistent manner (according to the entomo-epidemiological context, scope, intensity of viral circulation, etc.) that is sufficiently responsive to changes in the situation OR adjustments are planned where necessary (the VC strategy is approved at least once a year at the start of the vector…
2.10	NA	It is not possible to directly or indirectly evaluate the satisfaction of the player in question OR there is no need for the player in question to be involved in the strategy
2.10	0	The player in question is not at all satisfied with their role and assignments in the VC strategy
2.10	1	The player in question is not really satisfied with their role and assignments in the VC strategy
2.10	2	The player in question is fairly satisfied with their role and assignments in the VC strategy
2.10	3	The player in question is fully satisfied with their role and assignments in the VC strategy
2.11	0	There is no entomological surveillance. The VC strategy must imperatively be revised
2.11	1	There is entomological surveillance, but major improvements need to be made to the scheme
2.11	2	There is entomological surveillance, but minor improvements need to be made to the scheme
2.11	3	Entomological surveillance (including at entry points) is carried out very effectively to meet the objectives set out in the VC strategy. The actions implemented as part of active entomological surveillance* are consistent (nature, transmission times, etc.). Indicators for monitoring* planned activities have been developed or identified to facilitate the entomological surveillance scheme. They ar…
2.12	0	There is no human epidemiological surveillance. The VC strategy must imperatively be revised
2.12	1	There is human epidemiological surveillance, but major improvements need to be made to the scheme
2.12	2	There is human epidemiological surveillance, but minor improvements need to be made to the scheme
2.12	3	Human epidemiological surveillance is carried out very effectively to meet the objectives set out in the VC strategy. The actions implemented are consistent (nature, transmission times, etc.). Indicators for monitoring* planned activities have been developed or identified to facilitate the human epidemiological surveillance scheme. They are calculated at the planned frequency AND are considered s…
2.13	NA	There are no animals involved in the epidemiological cycle of the zoonotic vector-borne disease in question
2.13	0	There is no animal epidemiological surveillance. The VC strategy must imperatively be revised
2.13	1	There is animal epidemiological surveillance, but major improvements need to be made to the scheme
2.13	2	There is animal epidemiological surveillance, but minor improvements need to be made to the scheme
2.13	3	Animal epidemiological surveillance is carried out very effectively to meet the objectives set out in the VC strategy. The actions implemented are consistent (nature, transmission times, etc.). Indicators for monitoring* planned activities have been developed or identified to facilitate the animal epidemiological surveillance scheme. They are calculated at the planned frequency AND are considered…
2.14	0	There is no monitoring of socio-behavioural changes*. The VC strategy must imperatively be revised
2.14	1	There is monitoring of socio-behavioural changes*, but major improvements need to be made to the scheme
2.14	2	There is monitoring of socio-behavioural changes*, but minor improvements need to be made to the scheme
2.14	3	Monitoring of socio-behavioural changes* (implementation of preventive measures against the bites and proliferation of arthropod vectors, etc.) is carried out very effectively to meet the objectives set out in the VC strategy. The actions implemented as part of the monitoring of socio-behavioural changes* are consistent (nature, transmission times, etc.). Indicators for monitoring* planned activi…
2.15	0	There is no monitoring of resistance to biocides. The VC strategy must imperatively be revised
2.15	1	There is monitoring of resistance to biocides, but major improvements need to be made to the scheme
2.15	2	There is monitoring of resistance to biocides, but minor improvements need to be made to the scheme
2.15	3	Biocide resistance is monitored using a sampling plan (taking into account all the vector species targeted by the VC strategy) and at a frequency that meets the objectives and needs of the strategy. The tests used comply with the applicable guidelines (WHO, ECDC recommendations, etc.) and with available scientific and technical knowledge. Corrective action* is taken where necessary.
2.16	0	There is no monitoring of the possible unintended effects of VC on the environment and biodiversity The VC strategy must imperatively be revised
2.16	1	There is monitoring of the possible unintended effects of VC on the environment and biodiversity, but major improvements need to be made to the scheme
2.16	2	There is monitoring of the possible unintended effects of VC on the environment and biodiversity, but minor improvements need to be made to the scheme
2.16	3	The possible unintended effects of VC on the environment (water, soil, etc.) and biodiversity (mainly on species sensitive to biocides, protected species* and non-target species) are monitored and the actions taken appear to be consistent with the context. Impact indicators* have been developed to analyse the unintended effects of VC (e.g. environmental contamination, sentinel insects/speed of re…
2.17	0	There is no monitoring of the possible effects of occupational exposure and working conditions on the health of field workers tasked with VC operations. The VC strategy must imperatively be revised
2.17	1	There is monitoring of the possible effects of occupational exposure and working conditions on the health of field workers tasked with VC operations, but major improvements need to be made to the scheme
2.17	2	There is monitoring of the possible effects of occupational exposure and working conditions on the health of field workers tasked with VC operations, but minor improvements need to be made to the scheme
2.17	3	Any possible effects of occupational exposure and working conditions on the health of field workers tasked with VC operations are monitored satisfactorily. Occupational medicine monitors the state of health of all field workers tasked with VC operations, in order to detect any deterioration in their health related to their occupational exposure and working conditions (handling of biocidal product…
2.18	0	No preventive action is taken (apart from VC measures carried out around cases, see next question). The VC strategy must imperatively be revised
2.18	1	Preventive control is not carried out effectively enough, and major improvements need to be made to the strategy
2.18	2	Preventive control is carried out fairly effectively to meet the objectives of the VC strategy, but minor improvements need to be made to the strategy
2.18	3	Preventive control (mechanical removal of breeding sites, larvicide treatment of breeding sites that cannot be removed, trapping, etc.) is carried out effectively to meet the objectives of the VC strategy. The preventive action taken is consistent with the objectives set out in the VC strategy. Indicators* (see examples in the manual) of planned activities have been developed to monitor preventiv…
2.19	NA	There were no cases during the period in question
2.19	0	There are no VC operations around cases. The VC strategy must imperatively be revised
2.19	1	VC operations around cases are not carried out effectively enough, and major improvements need to be made to the strategy
2.19	2	VC operations around cases are carried out fairly effectively to meet the objectives of the VC strategy, but minor improvements need to be made to the strategy
2.19	3	VC operations around cases are carried out effectively to meet the objectives of the VC strategy. The VC operations implemented around cases are consistent (time frames, areas of VC intervention, tools and techniques used, etc.) with the objectives set out in the VC strategy. Indicators* (see examples in the manual) of planned activities have been developed to monitor VC operations. They are calc…
2.20	NA	There have been no contextual changes, or the entomo-epidemiological situation has not evolved since the date on which the strategy and its objectives were defined (this is the most common case in metropolitan France for arboviral diseases)
2.20	0	There is no link between the type of VC operation and changes in the situation. The VC strategy must imperatively be revised
2.20	1	The type of VC operation changes slightly according to the situation, but major inconsistencies are observed. The type of VC operation changes with major delays in relation to changes in the situation.
2.20	2	The type of VC operation generally changes according to the situation, but minor inconsistencies are observed. The type of VC operation changes, with a responsiveness that does not fully meet needs.
2.20	3	The type of VC operation evolves over time in a consistent manner (according to the epidemiological and entomological context, the emergence of resistance if applicable, or changes in the acceptability of treatments, in particular) that is sufficiently responsive to changes in the situation (the VC strategy is approved at least once a year at the start of the vector season, or whenever there is a…
2.21	0	The VC tools and techniques used (or planned) for operations around cases are totally unsuited to the objectives of the VC strategy AND/OR to the entomo-epidemiological context
2.21	1	Major changes need to be made to the VC tools and techniques used (or planned) for operations around cases, to bring them more in line with the objectives of the VC strategy and the entomo-epidemiological context
2.21	2	Minor changes to the VC tools and techniques used (or planned) for operations around cases would ensure that they are more in line with the objectives of the VC strategy and the entomo-epidemiological context
2.21	3	The tools and techniques (biocidal products*, traps, door-to-door campaigns, etc.) used (or planned) for operations around cases are fully suited to the objectives of the VC strategy and the entomo-epidemiological context. The technical choices take account of the effectiveness of VC tools (scientific justification).
2.22.1	0	The VC is implemented without seeking to protect the environment (taking account of protected areas, etc.), biodiversity (taking account of protected species* and non-target species, etc.) and agricultural areas covered by a quality certification (organic farming, quality labels, protected designation of origin, etc.). The strategy needs to be revised
2.22.1	1	The VC is implemented in such a way as to try and limit its possible effects on the environment (taking account of protected areas, etc.), biodiversity (taking account of protected species* and non-target species, etc.) and agricultural areas covered by a quality certification (organic farming, quality labels, protected designation of origin, etc.), but major improvements are needed
2.22.1	2	The VC is implemented in such a way as to try and limit its possible effects on environmental protection (taking account of protected areas, etc.), biodiversity (taking account of protected species* and non-target species, etc.) and agricultural areas covered by a quality certification (organic farming, quality labels, protected designation of origin, etc.), but minor improvements are needed
2.22.1	3	The VC is implemented in such a way as to fully limit its possible effects on the environment (taking account of protected areas, etc.), biodiversity (taking account of protected species* and non-target species, etc.) and agricultural areas covered by a quality certification (organic farming, quality labels, protected designation of origin, etc.)
2.22.2	0	The VC is implemented without seeking to protect the general population from its possible health effects. The strategy needs to be revised
2.22.2	1	The VC is implemented in such a way as to try and limit its possible effects on the general population, but major improvements are needed
2.22.2	2	The VC is implemented in such a way as to try and limit its possible effects on the general population, but minor improvements are needed
2.22.2	3	The VC is implemented in such a way as to limit its possible effects on the general population
2.22.3	0	The VC is implemented without seeking to limit the emergence of resistance to insecticides. The strategy needs to be revised
2.22.3	1	The VC is implemented in such a way as to try and limit the emergence of resistance to insecticides, but major improvements are needed
2.22.3	2	The VC is implemented in such a way as to try and limit the emergence of resistance to insecticides, but minor improvements are needed
2.22.3	3	The VC is implemented in such a way as to fully limit the emergence of resistance to insecticides
2.23	0	Field workers (ARS, operators, local authorities, etc.) have no protection against occupational risks. The VC strategy must imperatively be revised
2.23	1	Field workers (ARS, operators, local authorities, etc.) benefit from training, information and protection against occupational risks, but these need major improvements
2.23	2	Field workers (ARS, operators, local authorities, etc.) benefit from training, information and protection against occupational risks, but these need minor improvements
2.23	3	The operator has identified occupational risks through the "single document" on occupational risk assessment (DUERP) AND all field workers (ARS, operators, local authorities, etc.) tasked with VC operations benefit from training (e.g. Certibiocide), information and adequate protection (personal protective equipment – PPE) against these risks
2.24	NA	It is not possible to make a quantitative or qualitative evaluation of the resources available
2.24	0	There are no resources available (financial, material or human) to carry out actions in the domain in question
2.24	1	The question of financial, material and human resources is a major constraint for conducting actions in the domain in question.
2.24	2	The question of financial, material and human resources is a minor constraint for conducting actions in the domain in question.
2.24	3	The material, financial and human resources are considered sufficient to implement VC in the domain of intervention in question.
3.1	NA	There is no need to establish a link between the surveillance systems
3.1	0	The relationships between the different surveillance systems in question are non-existent, there is no flow of information from the first system AND/OR the information/results are not (or cannot be) taken into account by the second system
3.1	1	There is a link between the different surveillance systems in question, but the flow of information does not meet all the VC objectives AND/OR the stakeholders' expectations and the information/results from the first system are rarely (or can rarely be) taken into account by the second system. Major improvements are needed.
3.1	2	There is a link between the different surveillance systems in question, but the flow of information does not fully meet all the VC objectives AND/OR the stakeholders' expectations and the information/results from the first system are not (or cannot be) fully taken into account by the second system. Minor improvements are needed.
3.1	3	There is a strong link between the different surveillance systems in question, information flows perfectly (e.g. the systems are interconnected) AND the results of the first system are taken into account by the second

## Sheet: Liste de critères
Effectiveness	0
Impact	1
Relevance	2
Acceptability	3
Int. consistency	NA
Ext. consistency
Feasibility
Flexibility
